# Supplementary material for: Isolation and Genomic Characterization of a Novel Porcine Reproductive and Respiratory Syndrome Virus 1 from Severely Diseased Piglets in China in 2024
Source: Vet Sci. 2025 Jan 15;12(1):61. doi: 10.3390/vetsci12010061 (PMC11769002; doi:10.3390/vetsci12010061)
Supplement: Supplementary file 1 [file vetsci-12-00061-s001.zip]

Archive with 6 entries (6 files):
- GAPDH AH  2-96hpi  420MS 2024.09.04.png
- GAPDH Mock  2-96hpi  420MS 2024.09.04.png
- GAPDH SD  2-96hpi 420MS 2024.09.04.png
- N protein AH SD 2-96hpi  25S 2024.09.04.png
- N protein Mock 2-96hpi  4S 2024.09.04.png
- vetsci-3367957-supplementary.pdf
